# Supplementary material for: A Novel Aggregation-Induced Emission Fluorescent Probe for Detection of β-Amyloid Based on Pyridinyltriphenylamine and Quinoline–Malononitrile
Source: Biosensors (Basel). 2023 Jun 2;13(6):610. doi: 10.3390/bios13060610 (PMC10296659; doi:10.3390/bios13060610)
Supplement: Supplementary file 1 [file biosensors-13-00610-s001.zip]

Archive with 1 entries (1 files):
- biosensors-2350872-supplementary.pdf
